# Supplementary material for: CD73-Adenosinergic Axis Mediates the Protective Effect of Extracellular Vesicles Derived from Mesenchymal Stromal Cells on Ischemic Renal Damage in a Rat Model of Donation after Circulatory Death
Source: Int J Mol Sci. 2022 Sep 14;23(18):10681. doi: 10.3390/ijms231810681 (PMC9501320; doi:10.3390/ijms231810681)
Supplement: Supplementary file 1 [file ijms-23-10681-s001.zip]

Archive with 1 entries (1 files):
- ijms-1886703-supplementary.pdf
